# Supplementary material for: Comparative Venom Proteomics of Iranian, Macrovipera lebetina cernovi, and Cypriot, Macrovipera lebetina lebetina, Giant Vipers
Source: Toxins (Basel). 2022 Oct 20;14(10):716. doi: 10.3390/toxins14100716 (PMC9609362; doi:10.3390/toxins14100716)
Supplement: Supplementary file 1 [file toxins-14-00716-s001.zip]

Archive with 1 entries (1 files):
- toxins-1933464-supplementary.xlsx
