# Supplementary material for: Comparative Venom Proteomics of Iranian, Macrovipera lebetina cernovi, and Cypriot, Macrovipera lebetina lebetina, Giant Vipers
Source: Toxins (Basel). 2022 Oct 20;14(10):716. doi: 10.3390/toxins14100716 (PMC9609362; doi:10.3390/toxins14100716)
Supplement: Supplementary file 1 [file toxins-14-00716-s001.zip › toxins-1933464-supplementary.xlsx]

## Sheet: Table S1
	Table S1: Summary of the MS/MS identification of Macrovipera lebetina lebetina (Cyprus) venom proteins/peptides fractionated by RP-HPLC and SDS-PAGE
	HPLC fraction	Molecular mass	Peptide ion		MS/MS-derived sequence	Description	Protein/peptide family	%
		(Da)	(m/z)	z		Source organism, UniprotKB identifier					Abbreviation of protein/peptide families
											SVMPi	Tripeptide inhibitor of SVMPs
	2	444.224	444.224	1	pKWQ	¯	SVMPi	6.31738			BPP	Bradikinin-potentiating peptide
	3	3799.8	634.307	6	GENEPPKKKAPDGCFGHKIDRIGSHSGLGCNKFKP	Pseudocerastes persicus, P82972	NP	0.0489972			DISI	Disintegrin
	4	3637.66	910.422	4	KPPKKGPPNGCFGHKIDRIGSHSGLGCNKVDDNK	Macrovipera lebetina, Q7LZ09	NP	0.140719			DC	Disintegrin-like/cysteine-rich fragment of PIII-SVMP
		3894.87	650.152	6							PLA2	Phospholipasse A2
	5	1145.62	573.817	2	NWPSPKVPP	Bothrops cotiara, P0DJK3	BPP	1.14148			CRISP	Cysteine-rich secretory protein
	6	1145.62	573.818	2	NWPSPKVPP		BPP	0.499111			SVSP	Snake venom serine proteinase
	7	~ 14 kDa	554.783	2	FLNAGTICNR	Macrovipera lebetina, P83253	Dimeric Disi	1.43256			PI-SVMP	Snake venom metalloproteinase of class PI
			727.358	2	NCKFLNAGTICNR						PIII-SVMP	Snake venom metalloproteinase of class PIII
	8	~ 14 kDa	554.783	2	FLNAGTICNR	Macrovipera lebetina, P83253	Dimeric Disi	3.63748			CTL-like	C-type lectin-like protein
			727.358	2	NCKFLNAGTICNR						5'NTD	5'-nucleotidase
			435.188	3	RGEHCVSGPCCR						LAAO	L-amino acid oxidase
		~ 7 kDa	822.663	3	GDDMNDYCTGISSDCPRNPYKD	Macrovipera lebetina, P83254	Short Disi	0.692945			PDE	Phosphodiesterase
			692.614	3	ARGDDMNDYCTGISSDCPR						NP	Natriuretic peptide
			530.901	3	NSGNPCCDPVTCKPR						NGF	Nerve growth factor
	9	~ 14 kDa	583.293	2	FLNAGTICNR	Macrovipera lebetina, P83253	Dimeric Disi	1.17729			PLB	Phospholipasse B
		~ 7 kDa	627.794	2	TSLTSHYCTGK	Macrovipera lebetina obtusa, P83469	Short Disi	0.982185
	10	~ 14 kDa	367.704	2	AGTVCKR	Macrovipera lebetina obtusa, P0C6A9	Dimeric Disi	0.59428
			1319.04	2	AVGDDMDDYCTGISSDCPRNPYKD
			795.828	2	NSGNPCCDPVTCQPR
		~ 7 kDa	574.818	2	FLNPGTICKR	Macrovipera lebetina obtusa, P0C6B0	Short Disi	0.139033
			1030.94	2	TMLDGLNDYCTGVTSDCPR
			540.245	3	NSANPCCDPITCKPR
	11	~ 14 kDa	1319.03	2	RAVGDDMDDYCTGISSDCPRNPYKD	Macrovipera lebetina transmediterranea, Q1JRG9	Dimeric Disi	4.33011
			540.244	3	NSANPCCDPITCKPR
		~ 25 kDa	606.657	3	NSAHIAPISLPSSPSSPR	Macrovipera lebetina, Q9PT41	SVSP	0.36942
	12	~ 14 kDa	769.311	3	RAVGDDMDDYCTGISSDCPR	Macrovipera lebetina obtusa, P0C6A9	Dimeric Disi	0.935719
			881.362	2	NSGNPCCDPVTCQPR
			525.278	2	FLNPGTICK	Macrovipera lebetina obtusa, P0C6B0
			783.011	3	RTMLDGLNDYCTGVTSDCPR
			440.176	3	GEHCVSGPCCR
			640.946	3	MNSANPCCDPITCKPR
	13	~ 14 kDa	525.277	2	FLNPGTICK	Vipera ammodytes ammodytes, A0A1I9KNR4	Dimeric Disi	1.18008
		~ 25 kDa	496.747	4	KENDVPIPCAPEDIKCGR	Vipera ammodytes ammodytes, A0A6B7FMR5	DC-domain (PIII)	1.65498
			576.762	2	KGESYFYCR
			461.758	2	LFCELIK
			469.763	2	ERDLLHR	Gloydius brevicaudus, O73795
	14	~ 14 kDa	640.346	3	TTATDIRGNVVTVMVDVK	Macrovipera lebetina, P25428	NGF	0.219766
			446.736	2	LNNNVYR
			530.747	2	NPSPVSSGCR
			590.297	2	IDTACVCVISR
			865.884	2	HWNSYCTTTDTFVR
			739.013	3	GIDAKHWNSYCTTTDTFVR
			682.324	2	ALTMEGNQASWR
			481.735	2	QYFFETK
		~ 17 kDa	494.265	2	GKPKDATDR	Echis coloratus, A0A0A1WDQ3	PLA2	0.262813
		~ 25 kDa	542.778	2	NIPCAPQDVK	Echis coloratus, E9JG90	DC-domain (PIII)	0.26021
			575.962	3	RENNKNIPCAPQDVK
			700.009	3	KENDVPIPCAPEDIKCGR	Vipera ammodytes ammodytes, A0A6B7FMR5	DC-domain (PIII)
			504.728	2	HCVDVTTAY
			461.759	2	LFCEIIK
			605.274	2	KGESYFYCR
		~ 60 kDa	539.745	2	SEWSDGGNVK	Macrovipera lebetina, Q7T046	SVMP-PIII	0.227188
			534.27	2	QCISLFGSR
			584.311	2	SVGIVQEHGNK
	15	~ 14 kDa	596.6	3	HWNSYCTTTDTFVR	Macrovipera lebetina, P25428	NGF	0.265902
			450.209	3	CKNPSPVSSGCR
			682.326	2	ALTMEGNQASWR
		~ 17 kDa	770.356	2	CGENIYMSPIPMK	Gloydius blomhoffii, Q8JI40	CRISP	0.273304
			659.353	2	RSVNPTASNMLK
			874.886	2	VAAICFGENMNTYDK	Macrovipera lebetina transmediterranea, B5U6Z2	PLA2	0.529535
			856.706	3	LSTYSYSFQNGDIVCGDDDPCLR	Macrovipera lebetina, C3W4R6	PLA2
			645.788	4	AVCECDRVAAICFGENMNTYDKK
			994.431	2	YMLYSLFDCKEESEKC
		~ 50 kDa	1077.42	2	LHSWVECESGACCDQCR	Echis ocellatus, A0A3G1E3T4	SVMP-PIII	0.440877
	16	~ 14 kDa	601.952	3	VAAICFGENMNTYDKK	Macrovipera lebetina, C3W4R6	PLA2	3.45589
			994.433	2	YMLYSLFDCKEESEKC
			1284.56	2	LSTYSYSFQNGDIVCGDDDPCLR
			494.246	2	GKPQDATDR
			966.12	3	RSVNPTASNMLRMEWYPEAAANAER	Echis coloratus, A0A0A1WCN2	CRISP	0.909578
			976.959	2	YFYVCQYCPAGNIIGK
			520.271	3	YSVGIVQDHSAINR	Macrovipera lebetina, Q3ZD74	DC-domain (PIII)	0.909578
			357.873	3	ERDLLNRR
		~ 25 kDa	616.622	3	ISTTEETYPDVPHCAK	Macrovipera lebetina, Q9PT41	SVSP	2.18818
			606.657	3	NSAHIAPISLPSSPSSPR
			745.613	3	CCFVHDCCYGSVNGCDPK	Macrovipera lebetina, B6CQR5	PLA2	1.09409
			1341.58	2	LSTYSYSFQNGDIVCGDDDPCLR
		~ 50 kDa	593.945	3	LYCLDNSPGNKNPCK	Macrovipera lebetina, Q7T046	PIII-SVMP	3.17623
			800.288	2	DCQNPCCDAATCK
			584.311	2	SVGIVQEHGNK
			387.71	2	GSDLLNR
			534.27	2	QCISLFGSR
			833.357	2	LTPGAECGNGLCCEK
			507.288	2	YLTTYKPK
			585.322	2	KIPCAPQDIK
			813.859	2	ATVAEDSCFQENQK
		~ 80 kDa	756.066	3	KRHDNAQLLTGINFNGPSAGR	Macrovipera lebetina, Q4VM07	PIII-SVMP	1.81916
			600.927	3	LRPGAQCGDGVCCYQCK
			823.72	3	NPCQIYYIPSDENKGMVDPGTK
			523.233	4	CETSYLFSDCSREEHRK
			421.206	3	IACAPEDVKCGR
	17	~ 14 kDa	745.612	3	CCFVHDCCYGSVNGCDPK	Macrovipera lebetina, B6CQR5	PLA2	1.02322
		~ 25 kDa	428.748	6	LRRPVKNSAHIAPISLPSSPSSPR	Macrovipera lebetina, Q9PT41	SVSP	2.21995
			821.73	3	IMGWGKISTTEETYPDVPHCAK
			1031.05	2	NSAHIAPISLPSSPSSPRSR
			653.307	3	HAWCEALYPWVPADSR
			405.222	3	RKFFCLNTK
			502.284	2	DKDIMLIR
			612.819	4	ISTTEETYPDVPHCAKIFIVK
		~ 35 kDa	488.203	2	GTNDFYCR	Vipera ammodytes ammodytes, A0A6B7FMR4	PIII-SVMP (PII)	0.625561
			508.268	3	SVGIVEDYRTIDR
			887.35	3	ASECDLPEYCTGQSADCPTDHFDR
			428.468	4	KENDVPIPCAPEDRK
			612.819	2	IMGWGTITTTK	Macrovipera lebetina, Q9PT40	SVSP	0.511822
			815.367	3	VTYPDVPHCANINMFDYSVCR
			596.842	4	IILGVHSKNVPNEDQQIRVPK
			512.943	3	NVPNEDQQIRVPK
			429.264	2	KLPEKSR
			796.891	2	TLCAGILQGGIDSCK
		~ 60 kDa	606.657	3	NSAHIAPISLPSSPSSPR	Macrovipera lebetina, Q9PT41	SVSP	0.327197
			895.918	2	ISTTEETYPDVPHCAK
			514.297	5	LRRPVKNSAHIAPISLPSSPSSPR
			460.285	2	LKPAVYTK
			634.299	3	HAWCEALYPWVPADSR
			567.302	4	KRHDNAQLLTGINFNGPSAGR	Macrovipera lebetina, Q4VM07	PIII-SVMP	0.763457
			458.255	2	ERDLLNR
	18	~ 14 kDa	601.953	3	VAAICFGENMNTYDKK	Macrovipera lebetina, C3W4R6	PLA2	1.84043
			994.432	2	YMLYSLFDCKEESEKC
			856.708	3	LSTYSYSFQNGDIVCGDDDPCLR
			730.302	4	GKPQDATDRCCFVHDCCYGSVNGCDPK
			650.578	3	CCFVHDCCYGSVNGCDPK
		~ 20 kDa	778.351	2	CGENIYMSPIPMK	Gloydius blomhoffii, Q8JI40	CRISP	0.634203
			659.353	2	RSVNPTASNMLK
			690.861	2	SAGQLYEESLRK	Protobothrops flavoviridis, T2HRS5	LAAO	0.634203
			567.296	2	YPVKPSEEGK
			647.308	2	EGWYANLGPMR
			569.266	2	HDDIFAYEK
			590.77	2	SPVPAGCYDSK	Vipera ammodytes ammodytes, A0A6B7FMQ9	PLB	0.62
			453.243	2	VADISMAAK
		~ 25 kDa	1069.02	4	ISTTEETYPDVPHCAKIFIVKHAWCEALYPWVPADSR	Macrovipera lebetina, Q9PT41	SVSP	2.43828
			636.104	4	RPVKNSAHIAPISLPSSPSSPRSR
			834.433	3	IFIVKHAWCEALYPWVPADSR
			1021.86	3	IMGWGKISTTEETYPDVPHCAKIFIVK
			950.944	2	HAWCEALYPWVPADSR
			502.283	2	DKDIMLIR
		~ 30 kDa	518.55	4	RVKTSTHIAPLSLPSNPPR	Macrovipera lebetina, Q8JH85	SVSP	2.19296
			515.626	3	WDKDIMLIKLNR
			581.832	2	AIYGSLPAKSR
			643.003	3	ETLPYVPHCANIMILR
			728.757	3	VKTSTHIAPLSLPSNPPRLR
			408.723	2	TLCAGVPRR
			653.038	3	TSTHIAPLSLPSNPPRLR
			530.29	2	SRTLCAGVPR
		~ 60 kDa	527.317	2	CILNPPLRK	Macrovipera lebetina, Q7T046	PIII-SVMP	2.12481
			519.612	3	SVGIVQEHGNKNFK
			556.811	2	KIPCAPQDIK
			338.527	3	YLTTYKPK
			534.271	2	QCISLFGSR
			387.708	2	GSDLLNRK
	19	~ 7 kDa	763.978	3	RAVGDDMDDYCTGISSDCPR	Macrovipera lebetina transmediterranea, Q1JRG9	Short Disintegrin	0.423676
		~ 14 kDa	1341.58	2	LSTYSYSFQNGDIVCGDDDPCLR	Macrovipera lebetina, B6CQR5	PLA2	0.411778
			745.611	3	CCFVHDCCYGSVNGCDPK
			494.247	2	GKPQDATDR
			690.655	3	KYMLYSLFDCKEESEK
		~ 25 kDa	852.935	2	ALAEESYCLLINTHK	Macrovipera lebetina, Q7T045	CTL	0.455167
			539.745	2	SEWSDGGNVK
			638.978	3	GSHLASIHSSEEEAFVSK	Macrovipera lebetina, A0A0C5DGP5	CTL
			489.262	3	IIYVNWKEGESK	Macrovipera lebetina, A0A0C5E3E9	CTL
		~ 35 kDa	408.724	2	TLCAGVPR	Macrovipera lebetina, Q8JH85	SVSP	0.492938
			546.822	4	VKTSTHIAPLSLPSNPPRLR
			581.834	2	AIYGSLPAKSR
			1457.75	2	LNSPVTYSTHIAPFSLPSSPPTVGSVCR	Macrovipera lebetina, E0Y418	SVSP
			829.414	2	HPCAQPQLPAFYTK
			819.424	2	SYTPWDKDIMLIR
			603.337	2	KAYGGLPEKSR
		~ 55 kDa	624.577	4	YPVKPSEEGKSAGQLYEESLRK	Agkistrodon piscivorus, A0A194APV2	LAO	0.475425
			690.861	2	SAGQLYEESLRK
			457.586	3	VTVLEASERPGGR	Daboia russelii, G8XQX1	LAO
			428.264	3	VGEVKKDPGLLK
		~ 80 kDa	800.286	2	DCQNPCCDAATCK	Macrovipera lebetina, Q7T046	PIII-SVMP	0.490936
			585.321	2	KIPCAPQDIK
			668.303	2	HDNAQLFTDMK
			584.309	2	SVGIVQEHGNK
			1112.52	2	FDLSTLGITFLDGMCQAYR
			382.689	2	TAGTVCR
			555.826	2	CILNPPLRK
			593.943	3	LYCLDNSPGNKNPCK
			521.274	2	IPCAPQDIK
			833.354	2	LTPGAECGNGLCCEK
			497.904	3	RHDNAQLFTDMK
			1179.51	2	NCICNDSSCIMSAVLSSQPSK
			813.856	2	ATVAEDSCFQENQK
			534.269	2	QCISLFGSR
			507.286	2	YLTTYKPK
			513.211	2	GSYYGYCR
	20	~ 15 kDa	690.324	2	ALTMEGNQASWR	Macrovipera lebetina, P25428	NGF	0.887515
			577.593	3	HWNSYCTTTDTFVR
			590.298	2	IDTACVCVISR
			481.736	2	QYFFETK
			446.737	2	LNNNVYR
		~ 55 kDa	690.862	2	SAGQLYEESLRK	Protobothrops flavoviridis, T2HRS5	LAO	2.82932
			624.576	4	YPVKPSEEGKSAGQLYEESLRK
			744.588	4	ADDKNPLEECFREDDYEEFLEIAK	Macrovipera lebetina, P81375	LAO
			463.56	3	KFWEDDGIHGGK
		~ 70 kDa	534.271	2	QCISLFGSR	Macrovipera lebetina, Q7T046	PIII-SVMP	5.92219
			507.287	2	YLTTYKPK
			785.348	2	ATVAEDSCFQENQK
			556.812	2	KIPCAPQDIK
			778.914	2	SVGIVQEHGNKNFK
			451.757	2	GSDLLNRK
	21	~ 12 kDa	389.209	2	TTATDIR	Macrovipera lebetina, P25428	NGF	0.0385809
			446.736	2	LNNNVYR
			596.6	3	HWNSYCTTTDTFVR
			647.319	2	IDTACVCVISR
			682.327	2	ALTMEGNQASWR
		~ 16 kDa	736.838	2	AWNEGTNCFVFK	Macrovipera lebetina, A0A0C5DM02	CTL-like	2.11708
			611.757	2	EEMNWADAEK
			346.705	2	TLAMLK
			453.22	2	THNFVCK
			614.316	2	TVDYQWLFR	Macrovipera lebetina, A0A0C5DQX8	CTL-like
			482.715	2	MNWADAEK
			415.282	2	LVFPILK
			490.712	2	MNWADAEK
			449.526	3	DCHWGWSDGVK
			431.726	2	AFDEPKR	Macrovipera lebetina, A0A0C5DKL1	CTL-like
			435.214	2	AQYCISK
			578.289	2	WTDGSSVIYK
			508.279	2	YHAWIGLR	Macrovipera lebetina, A0A0C5DKK6	CTL-like
			410.697	2	TWADAEK
		~ 60 kDa	674.864	2	VVYDLSQKPGSR	Macrovipera lebetina, W8EFS0	5'-NTD	1.09561
			437.743	2	VFPAVEGR
			792.408	2	IQLQNYYSQEIGK
			513.801	2	ASGNPILLNK
			530.608	3	IIALGHSGFFEDQR
			476.279	2	VGIIGYTTK
			358.682	2	SPIDER
			762.412	2	HGQGTGELLQVSGIK
			653.861	2	QVPVVQAYAFGK
		~ 100 kDa	519.612	3	SVGIVQEHGNKNFK	Macrovipera lebetina, Q7T046	PIII-SVMP	1.19037
			840.36	3	ATVAEDSCFQENQKGSYYGYCR
			507.287	2	YLTTYKPK
			371.543	3	KIPCAPQDIK
			505.759	2	QCISLFGSR
			451.757	2	GSDLLNRK
			747.824	2	LTPGAECGNGLCCEK
			492.763	2	IPCAPQDIK
			660.306	2	HDNAQLFTDMK
			474.769	2	IKTAGTVCR
	22	~ 12 kDa	682.326	2	ALTMEGNQASWR	Macrovipera lebetina, P25428	NGF	0.908188
			865.886	2	HWNSYCTTTDTFVR
			617.789	2	CKNPSPVSSGCR
			690.325	2	ALTMEGNQASWR
			590.298	2	IDTACVCVISR
			481.736	2	QYFFETK
		~ 16 kDa	878.721	3	QQCSSHWADGSAVSYETVTEYTK	Macrovipera lebetina, A0A0C5DKK6	CTL-like	1.85881
			508.279	2	YHAWIGLR
			698.318	4	RQQCSSHWADGSAVSYETVTEYTK
			410.697	2	TWADAEK
			800.375	2	GYLEWVTLSCEDK
			614.313	2	TVDYQWLFR	Macrovipera lebetina, A0A0C5DQX8	CTL-like
			449.526	3	DCHWGWSDGVK
			490.713	2	MNWADAEK
			482.715	2	MNWADAEK
			415.282	2	LVFPILK
			539.746	2	SEWSDGGNVK	Macrovipera lebetina, Q7T045	CTL-like
			783.341	2	SMTCNNMAHVICK
			587.968	3	ALAEESYCLLINTHK
		~ 25 kDa	559.305	2	TLCAGILQGGK	Macrovipera lebetina, Q9PT41	SVSP	0.839999
			465.231	2	FFCLNTK
			460.284	2	LKPAVYTK
			606.654	3	NSAHIAPISLPSSPSSPR
			419.217	3	NEDEQIRVPR
			616.621	3	ISTTEETYPDVPHCAK
			460.266	2	AIYGSLPAK	Macrovipera lebetina, Q8JH85	SVSP
			563.309	3	TSTHIAPLSLPSNPPR
			458.223	2	FFCLSNK
			604.821	2	IMGWGTITTTK	Macrovipera lebetina, Q9PT40	SVSP
			612.818	2	IMGWGTITTTK
			606.802	2	NVPNEDQQIR
			796.89	2	TLCAGILQGGIDSCK
			417.722	2	AYGGLPEK	Macrovipera lebetina, E0Y418	SVSP
			448.711	2	SYTPWDK
		~ 55 kDa	463.559	3	KFWEDDGIHGGK	Macrovipera lebetina, P81375	LAAO	0.573723
			452.231	2	DVNRASEL	Daboia russelii, G8XQX1	LAAO
			545.608	3	NVKEGWYANLGPMR
			457.585	3	VTVLEASERPGGR
			428.263	3	VGEVKKDPGLLK
			542.643	3	VTVLEASERPGGRVR
			624.575	4	YPVKPSEEGKSAGQLYEESLRK	Agkistrodon piscivorus, A0A194APV2	LAAO
			441.272	3	RIKFEPPLPPK
			592.553	4	YPVKPSEEGKSAGQLYEESLR
			792.409	2	IQLQNYYSQEIGK	Macrovipera lebetina, W8EFS0	5'-NTD	0.373723
			631.832	2	MEKVFPAVEGR
			566.633	3	VPTYVPLEMEKTYK
			473.592	3	RMEKVFPAVEGR
			437.744	2	VFPAVEGR
			653.343	2	VPTYVPLEMEK
			864.147	3	ASGNPILLNKDIPEDQVVKAQVNK
			538.314	2	VVSLNVLCTK	Bothriechis nigroviridis, A0A6B2F663	5'-NTD
			526.637	3	HANFPILSANIRPK
		~ 65 kDa	584.311	2	SVGIVQEHGNK	Macrovipera lebetina, Q7T046	PIII-SVMP	0.59755
			613.287	2	RQCVDVNTAY
			519.611	3	SVGIVQEHGNKNFK
			507.288	2	YLTTYKPK
			534.271	2	QCISLFGSR
			747.826	2	LTPGAECGNGLCCEK
			813.859	2	ATVAEDSCFQENQK
			527.318	2	CILNPPLRK
			585.323	2	KIPCAPQDIK
			387.709	2	GSDLLNR
			785.348	2	ATVAEDSCFQENQK
			451.758	2	GSDLLNRK
			701.36	3	SKNVPKDFYTFDSEGIVR	Macrovipera lebetina, W8E7D1	PDE	1.43476
			943.972	2	NVPKDFYTFDSEGIVR
			934.452	2	AGYLETWDSLMPNINK
			706.886	2	VNERLNLNNQAK
			630.855	2	TFLPIFVNPVN
			802.407	3	TESEAHNLPYGRPQVLQNHSK
			509.802	2	AYLAKDLPK
			567.784	2	NPFYNPSPAK
	23	~ 65 kDa	584.31	2	SVGIVQEHGNK	Macrovipera lebetina, Q7T046	PIII-SVMP	4.53843
			519.612	3	SVGIVQEHGNKNFK
			747.824	2	LTPGAECGNGLCCEK
			338.527	3	YLTTYKPK
			556.812	2	KIPCAPQDIK
			451.758	2	GSDLLNRK
	24	~ 16 kDa	514.298	5	LRRPVKNSAHIAPISLPSSPSSPR	Macrovipera lebetina, Q9PT41	SVSP	1.44288
			606.655	3	NSAHIAPISLPSSPSSPR
		~ 95 kDa	387.708	2	GSDLLNR	Macrovipera lebetina, Q7T046	PIII-SVMP	2.58368
			390.55	3	KIPCAPQDIK
			813.857	2	ATVAEDSCFQENQK
			800.286	2	DCQNPCCDAATCK
			660.303	2	HDNAQLFTDMK
			754.39	2	LTLIGVEFWCNR
			492.574	3	RHDNAQLFTDMK
			584.309	2	SVGIVQEHGNK
			833.355	2	LTPGAECGNGLCCEK
			890.412	2	LYCLDNSPGNKNPCK
			584.774	2	RQCVDVNTAY
	25	~ 16 kDa	514.298	5	LRRPVKNSAHIAPISLPSSPSSPR	Macrovipera lebetina, Q9PT41	SVSP	1.42788
			606.655	3	NSAHIAPISLPSSPSSPR
			387.709	2	GSDLLNR	Macrovipera lebetina, Q7T046	PI-SVMP (PII)	1.00718
			519.612	3	SVGIVQEHGNKNFK
			507.288	2	YLTTYKPK
	26	~ 16 kDa	514.298	5	LRRPVKNSAHIAPISLPSSPSSPR	Macrovipera lebetina, Q9PT41	SVSP	1.41851
			606.655	3	NSAHIAPISLPSSPSSPR
			387.71	2	GSDLLNR	Macrovipera lebetina, Q7T046	PI-SVMP (PII)	1.61783
			778.915	2	SVGIVQEHGNKNFK
	27	~ 16 kDa	514.298	5	LRRPVKNSAHIAPISLPSSPSSPR	Macrovipera lebetina, Q9PT41	SVSP	0.65808
			606.655	3	NSAHIAPISLPSSPSSPR
			535.279	4	RHDNAQLLTGINFNGPSAGR	Macrovipera lebetina, Q4VM07	PI-SVMP (PII)	0.932955
			567.303	4	KRHDNAQLLTGINFNGPSAGR
	28	~ 50 kDa	614.809	4	RPHDNAQFLTNINFDDNVIGR	Echis carinatus sochureki, E9JGH4	PIII-SVMP	0.0183387
			766.423	2	DLINVVSSSIDTLR
			458.255	2	ERDLLNR
			690.862	2	SAGQLYEESLRK	Protobothrops flavoviridis, T2HRS5	LAAO	0.348436
			567.297	2	YPVKPSEEGK
	29	~ 70 kDa	626.811	2	SAGQLYEESLR	Sistrurus tergeminus, A0A194APS7	LAAO	0.144999
			690.861	2	SAGQLYEESLRK
			438.726	2	STTDLPSR	Daboia russelii, G8XQX1	LAAO
			550.839	2	VTVLEASERPGGR
			1162.59	2	KDPGLLK
		~30 kDa	606.656	3	NSAHIAPISLPSSPSSPR	Macrovipera lebetina, Q9PT41	SVSP	0.0339226
			616.622	3	ISTTEETYPDVPHCAK
	30	~ 70 kDa	385.743	2	KDPGLLK	Daboia russelii, G8XQX1	LAAO	2.53912
			457.584	3	VTVLEASERPGGR
			744.588	4	ADDKNPLEECFREDDYEEFLEIAK
			690.86	2	SAGQLYEESLRK	Protobothrops flavoviridis, T2HRS5	LAAO
		~30 kDa	606.656	3	NSAHIAPISLPSSPSSPR	Macrovipera lebetina, Q9PT41	SVSP	0.594031
			419.218	3	NEDEQIRVPR

## Sheet: Table S2
			Table S2: Summary of the MS/MS identification of Macrovipera lebetina cernovi (Iran) venom proteins/peptides fractionated by RP-HPLC and SDS-PAGE
			HPLC fraction	Molecular mass	Peptide ion		MS/MS-derived sequence	Description	Protein/peptide family	%
				(Da)	(m/z)	z		Source organism, UniprotKB identifier
			2	444.224	444.224	1	pKWQ	¯	SVMPi	3.5388			Abbreviation of protein/peptide families
			3	3876.87	647.152	6	GENEPPKKKAPDGCFGHKIDRIGSHSGLGCNKFKP	Pseudocerastes persicus, P82972	Natriuretic peptide	1.45386			SVMPi	Tripeptide inhibitor of SVMPs
			4	~ 14 kDa	735.958	3	ARGDDMNDYCTGISSDCPR	Macrovipera lebetina, P83253	Dimeric Disintegrin	3.05893			BPP	Bradikinin-potentiating peptide
			5	~ 14 kDa	1095.44	2	ARGDDMNDYCTGISSDCPR	Macrovipera lebetina, P83253	Dimeric Disintegrin	3.79137			DISI	Disintegrin
			6	~ 14 kDa	860.674	3	GDDMNDYCTGISSDCPRNPYKD	Macrovipera lebetina, P83253	Dimeric Disintegrin	3.12029			DC	Disintegrin-like/cysteine-rich fragment of PIII-SVMP
			7	~ 14 kDa	981.857	2	GDDMNDYCTGISSDCPR	Macrovipera lebetina, P83253	Dimeric Disintegrin	2.1768			PLA2	Phospholipasse A2
			8	~ 20 kDa	461.759	2	LFCEIIK	Vipera ammodytes ammodytes, A0A6B7FMR5	DC-domain (PIII)	3.2213			CRISP	Cysteine-rich secretory protein
					605.274	2	KGESYFYCR						SVSP	Snake venom serine proteinase
			9	1364.64	683.33	2	QGGLPRPGPEIPP	Bothrops jararaca, P85169	BPP	0.12518			PI-SVMP	Snake venom metalloproteinase of class PI
				1364.64	455.888	3	QGGWPRPGPEIPP	Bothrops alternatus, P0C7R7	BPP				PIII-SVMP	Snake venom metalloproteinase of class PIII
				1364.64	455.889	3	QQWPRDPAPIPP	Bothrops atrox, P86721	BPP				CTL-like	C-type lectin-like protein
			10	~ 14 kDa	645.788	4	AVCECDRVAAICFGENMNTYDKK	Macrovipera lebetina, C3W4R6	PLA2	1.50735			5'NTD	5'-nucleotidase
				~ 55 kDa	868.087	3	FDEIVDGMDKLPTSMYQAIQER	Cerastes cerastes, P0DQH9	LAAO	0.502449			LAAO	L-amino acid oxidase
			11	~ 14 kDa	494.246	2	GKPQDATDR	Macrovipera lebetina, C3W4R6	PLA2	7.36594			PDE	Phosphodiesterase
					601.952	3	VAAICFGENMNTYDKK						NP	Natriuretic peptide
					647.958	3	YMLYSLFDCKEESEK	Macrovipera lebetina, B6CQR5	PLA2				NGF	Nerve growth factor
					690.657	3	KYMLYSLFDCKEESEK						PLB	Phospholipasse B
				~ 55 kDa	534.27	2	QCISLFGSR	Macrovipera lebetina, Q7T046	PIII-SVMP	0.818438
					800.288	2	DCQNPCCDAATCK
					585.322	2	KIPCAPQDIK
					387.71	2	GSDLLNR
			12	~ 100 kDa	493.261	4	KRHDNAQLLTAIDFDGR	Sistrurus tergeminus, A0A194ARK5	PIII-SVMP	6.19407
					578.313	2	KIPCAPQDVK	Echis coloratus, E9JG92	PIII-SVMP
					593.943	3	LYCLDNSPGNKNPCK
					704.316	2	GMVEPGTKCEDGK
				~ 55 kDa	460.266	2	AIYGSLPAK	Macrovipera lebetina, Q8JH85	SVSP	4.15829
					563.31	3	TSTHIAPLSLPSNPPR
					617.328	2	AAHPWLPAQSR	Macrovipera lebetina, E0Y419	SVSP
				~ 35 kDa	514.297	5	LRRPVKNSAHIAPISLPSSPSSPR	Macrovipera lebetina, Q9PT41	SVSP
					606.656	3	NSAHIAPISLPSSPSSPR
					460.284	2	LKPAVYTK
					502.284	2	DKDIMLIR
					766.76	3	RPVKNSAHIAPISLPSSPSSPR
				~ 25 kDa	410.253	2	KANFVLK	Bothrops atrox, A0A1L8D647	CTL-like	6.95038
					523.252	3	YFCYRVFKEQK	Macrovipera lebetina, Q696W1	CTL-like
					476.521	4	FITHFWIGLRIEDKK
					630.298	3	QDLSHKSPVPAGCYDSK	Vipera ammodytes ammodytes, A0A6B7FMQ9	PLB	0.43
			13	~ 35 kDa	539.288	2	AYGGLPEKSR	Macrovipera lebetina, E0Y418	SVSP	3.59182
					481.769	2	KAYGGLPEK
					603.334	2	KAYGGLPEKSR
					551.949	3	SYTPWDKDIMLIR
					639.029	3	VKTSTHIAPLSLPSNPPR	Macrovipera lebetina, Q9PT41	SVSP
					606.654	3	NSAHIAPISLPSSPSSPR	Macrovipera lebetina, Q8JH85	SVSP
			14		387.709	2	GSDLLNR	Macrovipera lebetina, Q7T046	PIII-SVMP	0.652411
					410.253	2	KANFVLK	Bothrops atrox, A0A1L8D647	CTL-like	0.0724901
			15	~90 k	630.852	2	TFLPIFVNPVN	Ovophis okinavensis, U3TBJ5	PDE	0.330261
				~65k	582.251	3	ACSSNRQCVDVNTAY	Macrovipera lebetina, Q4VM08	PIII-SVMP	4.73
					457.272	2	INVLPETK
					844.378	2	SCIMSGTLSCEASIR
					520.609	3	SGLTAARDVNRASEL	Echis coloratus, A0A0A1WCY6	LAAO	5.50435
					626.811	2	SAGQLYEESLR	Sistrurus tergeminus, A0A194APS7	LAAO
					971.961	2	SEWSDGSSVSYDNLLKR
				~55k	778.911	2	SVGIVQEHGNKNFK	Macrovipera lebetina, Q7T046	SVSP	3.30261
					546.014	4	TAVIMAHELGHNLGMYHDR
					507.286	2	YLTTYKPK
					514.296	5	LRRPVKNSAHIAPISLPSSPSSPR	Macrovipera lebetina, Q9PT41	SVSP
					909.479	2	NSAHIAPISLPSSPSSPR
				~ 25-30 kDa	614.311	2	TVDYQWLFR	Macrovipera lebetina, A0A0C5DQX8	CTL-like	0.440348
					893.909	2	SEWSDGSSVSYDNLLK	Macrovipera lebetina, Q696W1
					653.019	3	YLGYLNVVFDDKGNVIK	Vipera anatolica senliki, A0A6G5ZVN1	5'-nucleotidase	1.43113
			16	~90 k	507.287	2	YLTTYKPK	Macrovipera lebetina, Q4VM08	PIII-SVMP	2.22864
				~65k	785.348	2	ATVAEDSCFQENQK
					419.898	3	WRERDLLNR
					546.014	4	TAVIMAHELGHNLGMYHDR	Macrovipera lebetina, Q7T046	SVSP	3.78869
					660.306	2	HDNAQLFTDMK
					395.702	2	VCNNKR
				~55k	614.311	2	TVDYQWLFR	Macrovipera lebetina, A0A0C5DQX8	CTL-like	0.74288
					388.222	3	FICKSRVPR
					482.714	2	MNWADAEK
				~ 25 kDa	682.326	2	ALTMEGNQASWR	Macrovipera lebetina, P25428	NGF	0.668592
					446.736	2	LNNNVYR
			17	~ 75 kDa	519.612	3	SVGIVQEHGNKNFK	Macrovipera lebetina, Q7T046	PIII-SVMP	0.952568
					338.527	3	YLTTYKPK
				~ 35 kDa	514.296	5	LRRPVKNSAHIAPISLPSSPSSPR	Macrovipera lebetina, Q9PT41	SVSP	1.16425
			18	~ 25 kDa	589.846	2	GTLKLFGTWR	Echis pyramidum leakeyi, E9JGJ3	PI-SVMP	19.6755
					779.901	2	YSVGIVQDHSAINR	Macrovipera lebetina, Q3ZD74	PI-SVMP
					578.642	3	YIELVIVADHSMVTK
					1052.5	2	YQTYLTNHNPQCILNQP
					582.301	2	SYQFSDCSKNK
					519.951	3	YSVGIVQDHSAIIR	Macrovipera lebetina, Q98995	PI-SVMP
			19	~90 k	744.588	4	ADDKNPLEECFREDDYEEFLEIAK	Daboia russelii, G8XQX1	LAAO	1.53205
					626.811	2	SAGQLYEESLR	Sistrurus tergeminus, A0A194APS7	LAAO
